# Supplementary material for: Asymmetric Phenyl Substitution: An Effective Strategy to Enhance the Photosensitizing Potential of Curcuminoids
Source: Pharmaceuticals (Basel). 2022 Jul 9;15(7):843. doi: 10.3390/ph15070843 (PMC9321223; doi:10.3390/ph15070843)
Supplement: Supplementary file 1 [file pharmaceuticals-15-00843-s001.zip]

Archive with 1 entries (1 files):
- pharmaceuticals-1772393-supplementary.pdf
